# Supplementary material for: Prevalence and Prognostic Value of Myocardial Injury in the Initial Presentation of SARS-CoV-2 Infection among Older Adults
Source: J Clin Med. 2021 Aug 23;10(16):3738. doi: 10.3390/jcm10163738 (PMC8397085; doi:10.3390/jcm10163738)
Supplement: Supplementary file 1 [file jcm-10-03738-s001.zip]

Archive with 1 entries (1 files):
- jcm-1293137-supplementary.pdf
